# Supplementary material for: DNA Quantity and Quality Comparisons between Cryopreserved and FFPE Tumors from Matched Pan-Cancer Samples
Source: Curr Oncol. 2024 Apr 28;31(5):2441–52. doi: 10.3390/curroncol31050183 (PMC11119490; doi:10.3390/curroncol31050183)
Supplement: Supplementary file 1 [file curroncol-31-00183-s001.zip]

Archive with 1 entries (1 files):
- curroncol-2945918-supplementary.pdf
